# Supplementary material for: A Multienzyme Reaction-Mediated Electrochemical Biosensor for Sensitive Detection of Organophosphorus Pesticides
Source: Biosensors (Basel). 2024 Jan 24;14(2):62. doi: 10.3390/bios14020062 (PMC10886554; doi:10.3390/bios14020062)
Supplement: Supplementary file 1 [file biosensors-14-00062-s001.zip]

Archive with 1 entries (1 files):
- biosensors-2755342-supplementary.pdf
